# Supplementary material for: The sea cucumber Holothurialineata Ludwig, 1875 (Holothuroidea, Aspidochirotida, Holothuriidae) re-described from the newly found type
Source: Zookeys. 2019 Apr 8;836:81–91. doi: 10.3897/zookeys.836.29932 (PMC6477819; doi:10.3897/zookeys.836.29932)
Supplement: XML Treatment for Holthuria (Lessonothuria) lineata [file zookeys.836.29932-treatment1.xml]

<!DOCTYPE tp:taxon-treatment
  PUBLIC "-//TaxonX//DTD Taxonomic Treatment Publishing DTD v0 20100105//EN" "tax-treatment-NSO.dtd">
<tp:taxon-treatment xmlns:tp="http://www.plazi.org/taxpub"><tp:treatment-meta><kwd-group><label>Taxon classification</label><kwd><named-content xmlns:xlink="http://www.w3.org/1999/xlink" content-type="kingdom">Animalia</named-content></kwd><kwd><named-content xmlns:xlink="http://www.w3.org/1999/xlink" content-type="order">Holothuriida</named-content></kwd><kwd><named-content xmlns:xlink="http://www.w3.org/1999/xlink" content-type="family">Holothuriidae</named-content></kwd></kwd-group><mixed-citation publication-type="journal"><person-group><name><surname>Samyn</surname><given-names>Yves</given-names></name><name><surname>Massin</surname><given-names>Claude</given-names></name><name><surname>Vandenspiegel</surname><given-names>Didier</given-names></name></person-group><article-title>The sea cucumber <italic><tp:taxon-name><tp:taxon-name-part taxon-name-part-type="genus" reg="Holothuria">Holothuria</tp:taxon-name-part><tp:taxon-name-part taxon-name-part-type="species" reg="lineata">lineata</tp:taxon-name-part></tp:taxon-name></italic> Ludwig, 1875 (<tp:taxon-name><tp:taxon-name-part taxon-name-part-type="class">Holothuroidea</tp:taxon-name-part></tp:taxon-name>, <tp:taxon-name><tp:taxon-name-part taxon-name-part-type="order">Aspidochirotida</tp:taxon-name-part></tp:taxon-name>, <tp:taxon-name><tp:taxon-name-part taxon-name-part-type="family">Holothuriidae</tp:taxon-name-part></tp:taxon-name>) re-described from the newly found type</article-title><source>Zookeys</source><day>08</day><month>4</month><year>2019</year><volume>836</volume><fpage>81</fpage><lpage>91</lpage><pub-id pub-id-type="doi">10.3897/zookeys.836.29932</pub-id></mixed-citation></tp:treatment-meta><tp:nomenclature><tp:taxon-name><tp:taxon-name-part taxon-name-part-type="genus" reg="Holthuria">Holthuria</tp:taxon-name-part> (<tp:taxon-name-part taxon-name-part-type="subgenus" reg="Lessonothuria">Lessonothuria</tp:taxon-name-part>) <tp:taxon-name-part taxon-name-part-type="species" reg="lineata">lineata</tp:taxon-name-part></tp:taxon-name><tp:taxon-authority>Ludwig, 1875</tp:taxon-authority><xref ref-type="fig" rid="F1">Figs 1A, B</xref><xref ref-type="fig" rid="F2">; 2</xref><xref ref-type="fig" rid="F3">; 3A–J</xref><xref ref-type="fig" rid="F4">; 4A–I</xref><tp:nomenclature-citation-list><tp:nomenclature-citation><tp:taxon-name>
                <tp:taxon-name-part taxon-name-part-type="genus" reg="Holothuria">Holothuria</tp:taxon-name-part>
                <tp:taxon-name-part taxon-name-part-type="species" reg="lineata">lineata</tp:taxon-name-part>
              </tp:taxon-name><comment>Ludwig, 1875: 103, pl. 2, fig. 42a-e; <xref ref-type="bibr" rid="B17">Ludwig 1880</xref>: 7; <xref ref-type="bibr" rid="B18">Ludwig 1882</xref>: 136; <xref ref-type="bibr" rid="B19">Ludwig 1883</xref>: 170; <xref ref-type="bibr" rid="B1">Bell 1884</xref>: 152; <xref ref-type="bibr" rid="B11">Lampert 1885</xref>: 63, fig. 26; <xref ref-type="bibr" rid="B40">Théel 1886</xref>: 225; <xref ref-type="bibr" rid="B2">Bell 1887</xref>: 140; <xref ref-type="bibr" rid="B8">Fisher 1907</xref>: 664; <xref ref-type="bibr" rid="B29">Pearson 1910</xref>: 179; <xref ref-type="bibr" rid="B24">Mitsukuri 1912</xref>: 118 (cited as a junior subjective synonym of <tp:taxon-name><tp:taxon-name-part taxon-name-part-type="genus" reg="Holothuria">H.</tp:taxon-name-part><tp:taxon-name-part taxon-name-part-type="species" reg="pardalis">pardalis</tp:taxon-name-part></tp:taxon-name>); <xref ref-type="bibr" rid="B6">Clark 1925</xref>: 103; <xref ref-type="bibr" rid="B26">Panning 1935</xref>: 3 (cited as a junior subjective synonym of <tp:taxon-name><tp:taxon-name-part taxon-name-part-type="genus" reg="Holothuria">H.</tp:taxon-name-part><tp:taxon-name-part taxon-name-part-type="species" reg="pardalis">pardalis</tp:taxon-name-part></tp:taxon-name>); <xref ref-type="bibr" rid="B7">Clark 1946</xref>: 437 (cited as a junior subjective synonym of <tp:taxon-name><tp:taxon-name-part taxon-name-part-type="genus" reg="Holothuria">H.</tp:taxon-name-part><tp:taxon-name-part taxon-name-part-type="species" reg="pardalis">pardalis</tp:taxon-name-part></tp:taxon-name>); <xref ref-type="bibr" rid="B36">Sastry 2005</xref>: 105 (<tp:taxon-name><tp:taxon-name-part taxon-name-part-type="genus" reg="Holothuria">H.</tp:taxon-name-part><tp:taxon-name-part taxon-name-part-type="species" reg="lineata">lineata</tp:taxon-name-part></tp:taxon-name>; <xref ref-type="bibr" rid="B2">Bell 1887</xref> non <tp:taxon-name><tp:taxon-name-part taxon-name-part-type="genus" reg="Holothuria">H.</tp:taxon-name-part><tp:taxon-name-part taxon-name-part-type="species" reg="lineata">lineata</tp:taxon-name-part></tp:taxon-name><xref ref-type="bibr" rid="B16">Ludwig 1875</xref>, cited as a synonym of <tp:taxon-name><tp:taxon-name-part taxon-name-part-type="genus" reg="Holothuria">H.</tp:taxon-name-part><tp:taxon-name-part taxon-name-part-type="species" reg="pardalis">pardalis</tp:taxon-name-part></tp:taxon-name>); <xref ref-type="bibr" rid="B37">Sastry 2007</xref>: 222 (<tp:taxon-name><tp:taxon-name-part taxon-name-part-type="genus" reg="Holothuria">H.</tp:taxon-name-part><tp:taxon-name-part taxon-name-part-type="species" reg="lineata">lineata</tp:taxon-name-part></tp:taxon-name> ; <xref ref-type="bibr" rid="B2">Bell 1887</xref> non <tp:taxon-name><tp:taxon-name-part taxon-name-part-type="genus" reg="Holothuria">H.</tp:taxon-name-part><tp:taxon-name-part taxon-name-part-type="species" reg="lineata">lineata</tp:taxon-name-part></tp:taxon-name><xref ref-type="bibr" rid="B16">Ludwig 1875</xref>, cited as a synonym of <tp:taxon-name><tp:taxon-name-part taxon-name-part-type="genus" reg="Holothuria">H.</tp:taxon-name-part><tp:taxon-name-part taxon-name-part-type="species" reg="pardalis">pardalis</tp:taxon-name-part></tp:taxon-name>).</comment></tp:nomenclature-citation><tp:nomenclature-citation><tp:taxon-name><tp:taxon-name-part taxon-name-part-type="genus" reg="Holothuria"/><tp:taxon-name-part taxon-name-part-type="species" reg="lineata"/>l</tp:taxon-name><comment>? <tp:taxon-name><tp:taxon-name-part taxon-name-part-type="genus" reg="Holothuria">Holothuria</tp:taxon-name-part><tp:taxon-name-part taxon-name-part-type="species" reg="lineata">lineata</tp:taxon-name-part></tp:taxon-name>; <xref ref-type="bibr" rid="B25">Mulochau and Conand 2008</xref>: 36, fig. 3i. </comment></tp:nomenclature-citation><tp:nomenclature-citation><tp:taxon-name><tp:taxon-name-part taxon-name-part-type="genus" reg="Holothuria">Holothuria</tp:taxon-name-part> (<tp:taxon-name-part taxon-name-part-type="subgenus" reg="Lessonothuria">Lessonothuria</tp:taxon-name-part>) <tp:taxon-name-part taxon-name-part-type="species" reg="lineata">lineata</tp:taxon-name-part></tp:taxon-name><comment>; <xref ref-type="bibr" rid="B31">Rowe 1989</xref>: 282; <xref ref-type="bibr" rid="B22">Marsh et al. 1993</xref>: 64; <xref ref-type="bibr" rid="B20">Marsh 1994</xref>: 10; <xref ref-type="bibr" rid="B32">Rowe and Gates 1995</xref>: 291; <xref ref-type="bibr" rid="B21">Marsh 2000</xref>: 26; <xref ref-type="bibr" rid="B12">Lane et al. 2000</xref>: 488; <xref ref-type="bibr" rid="B33">Samyn 2003</xref>: 39; <xref ref-type="bibr" rid="B28">Paulay 2003</xref>: 578; <xref ref-type="bibr" rid="B39">Thandar 2008</xref>: 53, fig. 20A–K.</comment></tp:nomenclature-citation><tp:nomenclature-citation><tp:taxon-name><tp:taxon-name-part taxon-name-part-type="genus" reg="Holothuria">Holothuria</tp:taxon-name-part> (<tp:taxon-name-part taxon-name-part-type="subgenus" reg="Lessonothuria">Lessonothuria</tp:taxon-name-part>) <tp:taxon-name-part taxon-name-part-type="species" reg="pardalis">pardalis</tp:taxon-name-part></tp:taxon-name><comment>; Liao and Clark, A.M., 1995: 438; <xref ref-type="bibr" rid="B14">Liao 1997</xref>: 105; <xref ref-type="bibr" rid="B23">Massin 1999</xref>: 25, figs 18a–j, 19 (non <tp:taxon-name><tp:taxon-name-part taxon-name-part-type="genus" reg="Holothuria">Holothuria</tp:taxon-name-part><tp:taxon-name-part taxon-name-part-type="species" reg="pardalis">pardalis</tp:taxon-name-part></tp:taxon-name> Selenka, 1867).</comment></tp:nomenclature-citation><tp:nomenclature-citation><tp:taxon-name>
                <tp:taxon-name-part taxon-name-part-type="genus" reg="Holothuria">Holothuria</tp:taxon-name-part>
                <tp:taxon-name-part taxon-name-part-type="uncertainty-rank">cf.</tp:taxon-name-part>
                <tp:taxon-name-part taxon-name-part-type="species" reg="pardalis">pardalis</tp:taxon-name-part>
              </tp:taxon-name><comment>; <xref ref-type="bibr" rid="B25">Mulochau and Conand 2008</xref>: 36, fig. 3j.</comment></tp:nomenclature-citation><tp:nomenclature-citation><tp:taxon-name>
                <tp:taxon-name-part taxon-name-part-type="genus" reg="Labidodemas"/>
                <tp:taxon-name-part taxon-name-part-type="species" reg="punctulatum"/>
              </tp:taxon-name><comment>? <tp:taxon-name><tp:taxon-name-part taxon-name-part-type="genus" reg="Labidodemas">Labidodemas</tp:taxon-name-part><tp:taxon-name-part taxon-name-part-type="species" reg="punctulatum">punctulatum</tp:taxon-name-part></tp:taxon-name> Haacke, 1880: 47. </comment></tp:nomenclature-citation></tp:nomenclature-citation-list></tp:nomenclature><tp:treatment-sec sec-type="type material" id="SECID0E1PAC"><title>Type material.</title><p>Lectotype <italic><tp:taxon-name><tp:taxon-name-part taxon-name-part-type="genus" reg="Holothuria">H.</tp:taxon-name-part><tp:taxon-name-part taxon-name-part-type="species" reg="lineata">lineata</tp:taxon-name-part></tp:taxon-name></italic><named-content xmlns:xlink="http://www.w3.org/1999/xlink" content-type="dwc:institutional_code" xlink:type="simple">ZMH</named-content> E. 2585 Bowen (Queensland, Australia), collection date and depth unknown, A Dietrich leg., lectotype (University of Hamburg, Zoological Museum Hamburg); formerly MG 9942 (Museum Godeffroy, Hamburg). <bold><italic>Other type material</italic></bold>: 18 specimens according to <xref ref-type="bibr" rid="B16">Ludwig (1875)</xref>; none recovered. <bold><italic>Other material</italic></bold>: Glorioso Islands, 26.iv.2008, 1 m depth, Th. Mulochau leg., <named-content xmlns:xlink="http://www.w3.org/1999/xlink" content-type="dwc:institutional_code" xlink:type="simple">RBINS</named-content> I.G.30872/HOL.1735 (one specimen of <italic><tp:taxon-name><tp:taxon-name-part taxon-name-part-type="genus" reg="Holothuria">H.</tp:taxon-name-part><tp:taxon-name-part taxon-name-part-type="species" reg="lineata">lineata</tp:taxon-name-part></tp:taxon-name></italic>); Indonesia, S.W. Sulawesi, 5 m depth, C Massin leg., 23.ix.1994, Pulau, Barang-Lompo, <named-content xmlns:xlink="http://www.w3.org/1999/xlink" content-type="dwc:institutional_code" xlink:type="simple">RBINS</named-content> I.G. 28251/HOL.104).</p></tp:treatment-sec><tp:treatment-sec sec-type="type locality" id="SECID0ELBAE"><title>Type locality.</title><p>Bowen (Queensland, Australia) (Ludwig, 1875).</p></tp:treatment-sec><tp:treatment-sec sec-type="description" id="SECID0EQBAE"><title>Description of <named-content xmlns:xlink="http://www.w3.org/1999/xlink" content-type="dwc:institutional_code" xlink:type="simple">ZMH</named-content> E. 2585, lectotype from Bowen, Australia.</title><p>(Fig. <xref ref-type="fig" rid="F1">1A, B</xref>) Specimen well preserved, poorly relaxed, partly eviscerated (part of gut missing). Body form cylindrical with extremities moderately fusiform. Length 62 mm; anterior and posterior width 7 mm; mid-body width 14 mm. Mouth and anus terminal. Colour of dorsal and ventral body wall yellow to beige irregularly marbled with brown; narrow longitudinal line along the dorsal ambulacrae clearly visible. Body wall slightly rough to the touch, ca. 1 mm thick. Position of ventral and dorsal tube feet and/or papillae difficult to determine due to poor relaxation, but tube feet appear more numerous on ventral than on dorsal surface; distribution seemingly uniform over total surface. No papillae or other appendages observed around the anus. Number of tentacles, Polian vesicles, stone canals, and shape of the calcareous ring could not be determined without causing irreversible damage to the lectotype. No Cuvierian tubules observed.</p><fig id="F1" position="float" orientation="portrait"><label>Figure 1.</label><caption><p><tp:taxon-name><tp:taxon-name-part taxon-name-part-type="genus" reg="Holothuria">Holothuria</tp:taxon-name-part> (<tp:taxon-name-part taxon-name-part-type="subgenus" reg="Lessonothuria">Lessonothuria</tp:taxon-name-part>) <tp:taxon-name-part taxon-name-part-type="species" reg="lineata">lineata</tp:taxon-name-part></tp:taxon-name> Ludwig, 1875. <bold>A</bold> Dorsal view of the lectotype (<named-content xmlns:xlink="http://www.w3.org/1999/xlink" content-type="dwc:institutional_code" xlink:type="simple">ZMH</named-content> E. 2585) <bold>B</bold> ventral view of the lectotype (<named-content xmlns:xlink="http://www.w3.org/1999/xlink" content-type="dwc:institutional_code" xlink:type="simple">ZMH</named-content> E. 2585). Scale bars: 10 mm.</p></caption><graphic xmlns:xlink="http://www.w3.org/1999/xlink" xlink:href="zookeys-836-081-g001.jpg" position="float" orientation="portrait" xlink:type="simple" id="oo_292214.jpg"/></fig><p>Ossicles of tentacles (from tips only, as due to contraction of specimen, shafts were not accessible) comprise few straight or slightly curved rods, 25–110 µm long with spiny extremities, sometimes perforated (Figure <xref ref-type="fig" rid="F2">2A</xref>). Ossicles of ventral and dorsal body wall, ventral tube feet, and dorsal papillae comprise tables, buttons, and rods. Tables of ventral body wall and tube feet very low, nearly always reduced to the disc, with four reduced pillars; disc 38–55 µm across, perforated by 4–5 holes; edge of disc with large blunt spines (Figure <xref ref-type="fig" rid="F2">2B</xref>). Buttons of ventral body wall and ventral tube feet generally smooth, 30–60 µm long, with 1–5 pairs of holes (Figure <xref ref-type="fig" rid="F2">2C</xref>); holes very large or nearly fully obliterated; irregular buttons numerous, some being intermediary between buttons and rods (Figure <xref ref-type="fig" rid="F2">2D</xref>). Rods of ventral tube feet wide, slightly curved, 100–150 µm long, with perforated extremities (Figure <xref ref-type="fig" rid="F2">2E</xref>). Same type of ossicles in dorsal body wall and dorsal papillae, but tables slightly larger dorsally than ventrally, 50–63 µm across (Figure <xref ref-type="fig" rid="F2">2F</xref>); spire very low ending in a partial crown of spines, sometimes fully developed bearing eight spines; edge of disc spiny; disc perforated by four central holes and eight peripheral holes. Buttons 40–65 µm long, with 3–5 pairs of holes; surface of buttons slightly knobbed; holes very large or nearly obliterated (Figure <xref ref-type="fig" rid="F2">2G</xref>). Rods of dorsal papillae 100–200 µm long, smooth with perforated extremities (Figure <xref ref-type="fig" rid="F2">2H</xref>). Intermediate form between rods and buttons very rare (Figure <xref ref-type="fig" rid="F2">2I</xref>). No ossicles observed in longitudinal muscles, cloaca, digestive tract, and respiratory trees.</p><fig id="F2" position="float" orientation="portrait"><label>Figure 2.</label><caption><p><tp:taxon-name><tp:taxon-name-part taxon-name-part-type="genus" reg="Holothuria">Holothuria</tp:taxon-name-part> (<tp:taxon-name-part taxon-name-part-type="subgenus" reg="Lessonothuria">Lessonothuria</tp:taxon-name-part>) <tp:taxon-name-part taxon-name-part-type="species" reg="lineata">lineata</tp:taxon-name-part></tp:taxon-name> Ludwig, 1875 (<named-content xmlns:xlink="http://www.w3.org/1999/xlink" content-type="dwc:institutional_code" xlink:type="simple">ZMH</named-content> E. 2585, lectotype). <bold>A</bold> Rods of tentacles <bold>B</bold> tables of ventral body wall and ventral tube feet <bold>C</bold> buttons of ventral body wall and ventral tube feet <bold>D</bold> large button of ventral body wall <bold>E</bold> perforated rods of ventral tube feet <bold>F</bold> tables of dorsal body wall and dorsal papillae <bold>G</bold> buttons of dorsal body wall and dorsal papillae <bold>H</bold> perforated rods of dorsal papillae <bold>I</bold> Rod-shaped button of dorsal papillae. Scale bar: 50 µm.</p></caption><graphic xmlns:xlink="http://www.w3.org/1999/xlink" xlink:href="zookeys-836-081-g002.jpg" position="float" orientation="portrait" xlink:type="simple" id="oo_292215.jpg"/></fig></tp:treatment-sec><tp:treatment-sec sec-type="type material" id="SECID0EMFAE"><title>Description of <named-content xmlns:xlink="http://www.w3.org/1999/xlink" content-type="dwc:institutional_code" xlink:type="simple">RBINS</named-content> I.G. 30872/HOL.1735, non-type material from Glorioso Islands.</title><p>(Fig. <xref ref-type="fig" rid="F3">3</xref>) Single specimen well preserved, poorly relaxed. Body form cylindrical, slightly tapering at both extremities. Length 53 mm; anterior width 20 mm; posterior width 22 mm. Mouth and anus terminal. Mouth surrounded by a circle of white papillae. Colour of body wall beige-brown dorsally and beige ventrally; complete body surface speckled with minute brown dots; laterally and ventrally some transversal brown lines distinguishable; dorsal surface with conspicuous longitudinal lines along the ambulacrae and with brown blotches. Body wall soft to the touch, ca. 1.5 mm thick. Tube feet large, cylindrical, yellow with a large sucker; spread all over the ventral and dorsal surface, without alignment, more densely crowded ventrally than dorsally. Number of tentacles could not be determined without causing irreversible damage to the specimen. Calcareous ring white, extremely narrow (barely visible with the naked eye). Longitudinal muscles huge, bifid, cylindrical (3.2–5.3 mm across). Number of Polian vesicles and stone canals could not be determined. Cuvierian tubules not observed. Digestive tract full of white calcareous sand with large pieces (2 × 4 mm) of <italic><tp:taxon-name><tp:taxon-name-part taxon-name-part-type="genus" reg="Halimeda">Halimeda</tp:taxon-name-part></tp:taxon-name></italic> sp.</p><fig id="F3" position="float" orientation="portrait"><label>Figure 3.</label><caption><p><tp:taxon-name><tp:taxon-name-part taxon-name-part-type="genus" reg="Holothuria">Holothuria</tp:taxon-name-part> (<tp:taxon-name-part taxon-name-part-type="subgenus" reg="Lessonothuria">Lessonothuria</tp:taxon-name-part>) <tp:taxon-name-part taxon-name-part-type="species" reg="lineata">lineata</tp:taxon-name-part></tp:taxon-name> Ludwig, 1875. Dorsal view of the specimen collected from Glorioso Islands; photograph by T Mulochau.</p></caption><graphic xmlns:xlink="http://www.w3.org/1999/xlink" xlink:href="zookeys-836-081-g003.jpg" position="float" orientation="portrait" xlink:type="simple" id="oo_292216.jpg"/></fig><p>Ossicles of tentacles (mainly from the shafts) comprise rods only, 150–260 µm long, smooth, perforated or slightly branched at extremities (Figure <xref ref-type="fig" rid="F4">4A</xref>). Ventral and dorsal body wall hold tables and buttons (Figure <xref ref-type="fig" rid="F4">4B, C, F, G</xref>). Ventrally, buttons 40–60 µm long, with 1–4 pairs of holes, mostly smooth; tables with spire low or completely reduced to the disc, 45–55 µm across; table discs perforated by four large central holes and 0–8 small peripheral holes; rim of disc with strong spines. Dorsally, buttons more irregular than those of ventral body wall, some with only a single row of holes; tables similar to those of ventral body wall. Ventral tube feet present buttons, tables, rods, and a single-piece end-plate of 100–200 µm across (Figure <xref ref-type="fig" rid="F4">4I</xref>). Dorsal papillae devoid of perforated plates; but with numerous, slender, 110–200 µm long rods; tables in shape and size largely as in body wall, 30–50 µm across; and irregular buttons, 35–60 µm long, perforated by 1–4 pairs of holes. Ventral tube feet with the same ossicle assemblage as dorsal papillae (Figure <xref ref-type="fig" rid="F4">4E</xref>) but, slender rods scarcer, and perforated plates, 140–160 µm long, perforated by two rows of holes, present, surrounding single-pieced end-plate of 350–400 µm across; buttons 35–60 µm long, smooth or slightly knobbed; most with two rows of holes, but many irregular ones also; buttons reduced to one row of holes very rare. No ossicles observed in longitudinal muscles, cloaca, digestive tract, and respiratory trees.</p><fig id="F4" position="float" orientation="portrait"><label>Figure 4.</label><caption><p><tp:taxon-name><tp:taxon-name-part taxon-name-part-type="genus" reg="Holothuria">Holothuria</tp:taxon-name-part> (<tp:taxon-name-part taxon-name-part-type="subgenus" reg="Lessonothuria">Lessonothuria</tp:taxon-name-part>) <tp:taxon-name-part taxon-name-part-type="species" reg="lineata">lineata</tp:taxon-name-part></tp:taxon-name> Ludwig, 1875 (IRSNB I.G. 30872/HOL.1735). <bold>A</bold> Rods of tentacles <bold>B</bold> tables of ventral body wall and ventral tube feet <bold>C</bold> buttons of ventral body wall and ventral tube feet <bold>D</bold> rod-shaped button of ventral body wall <bold>E</bold> perforated rods of dorsal papillae <bold>F</bold> tables of dorsal body wall and dorsal papillae <bold>G</bold> buttons of dorsal body wall and dorsal papillae <bold>H</bold> perforated rods of ventral tube feet <bold>I</bold> end plate of ventral tube feet. Scale bars: 50 µm (<bold>A, I</bold>) , 20µm (<bold>B–H</bold>).</p></caption><graphic xmlns:xlink="http://www.w3.org/1999/xlink" xlink:href="zookeys-836-081-g004.jpg" position="float" orientation="portrait" xlink:type="simple" id="oo_292217.jpg"/></fig></tp:treatment-sec><tp:treatment-sec sec-type="distribution" id="SECID0EBJAE"><title>Distribution.</title><p>Hawaiian Ids (USA) (Fisher, 1907), Johnston Is. (USA), Mariana Ids (Guam, USA) (Paulay, 2003); Australia (NE, SE, NW, and N coasts, QLD, Thursday Is, NSW, WA, NT, Norfolk Is, Lord Howe Is., Montebello Islands, Ashmore &amp; Cartier Islands, Tasman Sea) (<xref ref-type="bibr" rid="B31">Rowe 1989</xref>; <xref ref-type="bibr" rid="B32">Rowe and Gates 1995</xref>; <xref ref-type="bibr" rid="B21">Marsh 2000</xref>), Andaman Islands (<xref ref-type="bibr" rid="B2">Bell 1887</xref>); Sulawesi (Indonesia) (<xref ref-type="bibr" rid="B23">Massin 1999</xref>), Japan (<xref ref-type="bibr" rid="B24">Mitsukuri 1912</xref>); China, South China Sea (<xref ref-type="bibr" rid="B13">Liao and Clark 1995</xref>; <xref ref-type="bibr" rid="B12">Lane et al. 2000</xref>), Philippines, Borneo, Cocos (Keeling) Islands (<xref ref-type="bibr" rid="B20">Marsh 1994</xref>), Kerimba Archipelago (Mozambique) (<xref ref-type="bibr" rid="B29">Pearson 1910</xref>), Red Sea (<xref ref-type="bibr" rid="B17">Ludwig 1880</xref>), Mauritius (<xref ref-type="bibr" rid="B19">Ludwig 1883</xref>), Glorioso Islands (<xref ref-type="bibr" rid="B25">Mulochau and Conand 2008</xref>; this work), South Africa (<xref ref-type="bibr" rid="B39">Thandar 2008</xref>).</p></tp:treatment-sec><tp:treatment-sec sec-type="discussion" id="SECID0E6KAE"><title>Discussion.</title><p>The two examined specimens are very similar, except for the size of the rods of the tentacles. This is because the ossicles isolated from the tentacles of the type specimen originate from the tentacle shaft, whereas those removed from the non-type specimen originate from the tentacle tip. According to numerous observations the length of tentacle rods diminishes from the base to the tip in many holothurians (e.g., <xref ref-type="bibr" rid="B5">Cherbonnier and Féral 1984</xref>; <xref ref-type="bibr" rid="B4">Cherbonnier 1988</xref>; <xref ref-type="bibr" rid="B23">Massin 1999</xref>).</p><p>Redescription of <tp:taxon-name><tp:taxon-name-part taxon-name-part-type="genus" reg="Holothuria">Holothuria</tp:taxon-name-part> (<tp:taxon-name-part taxon-name-part-type="subgenus" reg="Lessonothuria">L.</tp:taxon-name-part>) <tp:taxon-name-part taxon-name-part-type="species" reg="lineata">lineata</tp:taxon-name-part></tp:taxon-name> based on the morphological study of a specimen from Glorioso Islands and on the lectotype specimen from Bowen (Queensland, Australia) revealed that <italic><tp:taxon-name><tp:taxon-name-part taxon-name-part-type="genus" reg="Holothuria">H.</tp:taxon-name-part><tp:taxon-name-part taxon-name-part-type="species" reg="lineata">lineata</tp:taxon-name-part></tp:taxon-name></italic> is a distinct and well-diagnosed taxon, despite earlier claims (<xref ref-type="bibr" rid="B26">Panning 1935</xref>; <xref ref-type="bibr" rid="B7">Clark 1946</xref>) to consider it as a junior subjective synonym of <italic><tp:taxon-name><tp:taxon-name-part taxon-name-part-type="genus" reg="Holothuria">H.</tp:taxon-name-part><tp:taxon-name-part taxon-name-part-type="species" reg="pardalis">pardalis</tp:taxon-name-part></tp:taxon-name></italic>. Moreover, <italic><tp:taxon-name><tp:taxon-name-part taxon-name-part-type="genus" reg="Holothuria">H.</tp:taxon-name-part><tp:taxon-name-part taxon-name-part-type="species" reg="pardalis">pardalis</tp:taxon-name-part></tp:taxon-name></italic> (and thus <italic>in se <tp:taxon-name><tp:taxon-name-part taxon-name-part-type="genus" reg="Holothuria">H.</tp:taxon-name-part><tp:taxon-name-part taxon-name-part-type="species" reg="lineata">lineata</tp:taxon-name-part></tp:taxon-name></italic>) is often confused with closely related species such as <italic><tp:taxon-name><tp:taxon-name-part taxon-name-part-type="genus" reg="Holothuria">H.</tp:taxon-name-part><tp:taxon-name-part taxon-name-part-type="species" reg="verrucosa">verrucosa</tp:taxon-name-part></tp:taxon-name></italic> Selenka, 1867 and <italic><tp:taxon-name><tp:taxon-name-part taxon-name-part-type="genus" reg="Holothuria">H.</tp:taxon-name-part><tp:taxon-name-part taxon-name-part-type="species" reg="insignis">insignis</tp:taxon-name-part></tp:taxon-name></italic><xref ref-type="bibr" rid="B16">Ludwig 1875</xref>. Therefore a key is presented here to show the interspecific differences between these species.</p><p><italic><tp:taxon-name><tp:taxon-name-part taxon-name-part-type="genus" reg="Holothuria">Holothuria</tp:taxon-name-part><tp:taxon-name-part taxon-name-part-type="species" reg="verrucosa">verrucosa</tp:taxon-name-part></tp:taxon-name></italic> is characterised by fully developed tables with numerous (more than eight) peripheral holes and with the edge of the disk bearing numerous minutes spines (<xref ref-type="bibr" rid="B3">Cherbonnier 1980</xref>, <xref ref-type="bibr" rid="B4">1988</xref>; Liao and Clark A.M., 1995; <xref ref-type="bibr" rid="B33">Samyn 2003</xref>) versus reduced tables in <italic><tp:taxon-name><tp:taxon-name-part taxon-name-part-type="genus" reg="Holothuria">H.</tp:taxon-name-part><tp:taxon-name-part taxon-name-part-type="species" reg="lineata">lineata</tp:taxon-name-part></tp:taxon-name>, <tp:taxon-name><tp:taxon-name-part taxon-name-part-type="genus" reg="Holothuria">H.</tp:taxon-name-part><tp:taxon-name-part taxon-name-part-type="species" reg="insignis">insignis</tp:taxon-name-part></tp:taxon-name></italic>, and <italic><tp:taxon-name><tp:taxon-name-part taxon-name-part-type="genus" reg="Holothuria">H.</tp:taxon-name-part><tp:taxon-name-part taxon-name-part-type="species" reg="pardalis">pardalis</tp:taxon-name-part></tp:taxon-name>. <tp:taxon-name><tp:taxon-name-part taxon-name-part-type="genus" reg="Holothuria">Holothuria</tp:taxon-name-part><tp:taxon-name-part taxon-name-part-type="species" reg="verrucosa">verrucosa</tp:taxon-name-part></tp:taxon-name></italic> is also characterised by the presence of 24–30 tentacles versIus 18–20 for the three other species. The ossicle assemblage of the tube feet of <italic><tp:taxon-name><tp:taxon-name-part taxon-name-part-type="genus" reg="Holothuria">H.</tp:taxon-name-part><tp:taxon-name-part taxon-name-part-type="species" reg="pardalis">pardalis</tp:taxon-name-part></tp:taxon-name></italic> are characterised by massive curved rods with 1–3 perforations at the extremities versus slender curved rods with 2–7 perforations at the extremities for the three other species. <italic><tp:taxon-name><tp:taxon-name-part taxon-name-part-type="genus" reg="Holothuria">Holothuria</tp:taxon-name-part><tp:taxon-name-part taxon-name-part-type="species" reg="insignis">insignis</tp:taxon-name-part></tp:taxon-name></italic> differs from the three other species by a majority of buttons (or pseudo buttons) being reduced to one row of perforations (see <xref ref-type="bibr" rid="B16">Ludwig 1875</xref>; <xref ref-type="bibr" rid="B27">Panning 1951</xref>, <xref ref-type="bibr" rid="B13">Liao and Clark 1995</xref>).</p></tp:treatment-sec><ref-list><ref id="B17"><mixed-citation xmlns:xlink="http://www.w3.org/1999/xlink" xlink:type="simple"><person-group><name name-style="western"><surname>Ludwig</surname><given-names>HL</given-names></name></person-group> (<year>1880</year>) <tp:taxon-name><tp:taxon-name-part taxon-name-part-type="phylum">Echinodermata</tp:taxon-name-part></tp:taxon-name>. Zoologische Ergebenisse einer im Auftrage der Königlichen Academie der Wissenschaften zu Berlin ausgefürten Reise in die Küstengebiete des Rothen Meeres V: 1–7.</mixed-citation></ref><ref id="B18"><mixed-citation xmlns:xlink="http://www.w3.org/1999/xlink" xlink:type="simple"><person-group><name name-style="western"><surname>Ludwig</surname><given-names>HL</given-names></name></person-group> (<year>1882</year>) List of the holothurians in the collection of the Leyden Museum. Notes Leyden Museum IV(10): 127–137.</mixed-citation></ref><ref id="B19"><mixed-citation xmlns:xlink="http://www.w3.org/1999/xlink" xlink:type="simple"><person-group><name name-style="western"><surname>Ludwig</surname><given-names>HL</given-names></name></person-group> (<year>1883</year>) <article-title>Verzeichnis der Holothurien des Kieler Museums.</article-title><source>Bericht Oberhessischen Gesellschaft Natur- Heilkunde Giessen</source><volume>22</volume>: <fpage>155</fpage>–<lpage>176</lpage>.</mixed-citation></ref><ref id="B1"><mixed-citation xmlns:xlink="http://www.w3.org/1999/xlink" xlink:type="simple"><person-group><name name-style="western"><surname>Bell</surname><given-names>JF</given-names></name></person-group> (<year>1884</year>) <article-title><tp:taxon-name><tp:taxon-name-part taxon-name-part-type="phylum">Echinodermata</tp:taxon-name-part></tp:taxon-name>.</article-title> In: <person-group><name name-style="western"><surname>Coppinger</surname><given-names>RW</given-names></name></person-group> (<role>Ed.</role>) <issue-title>Report on the zoological collections made in the Indo-Pacific Ocean during the voyage of HMS.</issue-title><source>Alert, 1881–1882. British Museum, London, 117–177</source>, <fpage>509</fpage>–<lpage>512</lpage>.</mixed-citation></ref><ref id="B11"><mixed-citation xmlns:xlink="http://www.w3.org/1999/xlink" xlink:type="simple"><person-group><name name-style="western"><surname>Lampert</surname><given-names>K</given-names></name></person-group> (<year>1885</year>) <article-title>Die Seewalzen, eine Systematische Monographie mit Bestimmungs und Verbreitungs Tabellen.</article-title> In: <person-group><name name-style="western"><surname>Semper</surname><given-names>C</given-names></name></person-group> (<role>Ed.</role>) <issue-title>Reisen im Archipel der Philippinen.</issue-title><source>Zweiter teil. Wissenschaftliche Resultate, Wiesbaden 4(3)</source>, <fpage>1</fpage>–<lpage>311</lpage>. [1 pl.]</mixed-citation></ref><ref id="B40"><mixed-citation xmlns:xlink="http://www.w3.org/1999/xlink" xlink:type="simple"><person-group><name name-style="western"><surname>Théel</surname><given-names>H</given-names></name></person-group> (<year>1886</year>) Report on the <tp:taxon-name><tp:taxon-name-part taxon-name-part-type="class">Holothurioidea</tp:taxon-name-part></tp:taxon-name> dredged by HMS Challenger during the years 1873–1876. Part II. Scientific Results of HMS. Challenger 1873–1876. Zoology XIV(39): 1–290. [16 pls]</mixed-citation></ref><ref id="B2"><mixed-citation xmlns:xlink="http://www.w3.org/1999/xlink" xlink:type="simple"><person-group><name name-style="western"><surname>Bell</surname><given-names>FJ</given-names></name></person-group> (<year>1887</year>) <article-title>Report on a collection of <tp:taxon-name><tp:taxon-name-part taxon-name-part-type="phylum">Echinodermata</tp:taxon-name-part></tp:taxon-name> from the Andaman Islands.</article-title><source>Proceedings Zoological Society London</source><volume>1887</volume>: <fpage>139</fpage>–<lpage>145</lpage>. <ext-link xlink:type="simple" ext-link-type="doi" xlink:href="10.1111/j.1096-3642.1887.tb02953.x">https://doi.org/10.1111/j.1096-3642.1887.tb02953.x</ext-link></mixed-citation></ref><ref id="B8"><mixed-citation xmlns:xlink="http://www.w3.org/1999/xlink" xlink:type="simple"><person-group><name name-style="western"><surname>Fisher</surname><given-names>WK</given-names></name></person-group> (<year>1907</year>) <article-title>The holothurians of the Hawaiian Islands.</article-title><source>Proceedings US National Museum</source><volume>32</volume>: <fpage>637</fpage>–<lpage>744</lpage>. [pls 66–82] <ext-link xlink:type="simple" ext-link-type="doi" xlink:href="10.5479/si.00963801.32-1555.637">https://doi.org/10.5479/si.00963801.32-1555.637</ext-link></mixed-citation></ref><ref id="B29"><mixed-citation xmlns:xlink="http://www.w3.org/1999/xlink" xlink:type="simple"><person-group><name name-style="western"><surname>Pearson</surname><given-names>J</given-names></name></person-group> (<year>1910</year>) <article-title>On marine fauna from Kerimba Archipelago. 2. Littoral Marine Fauna: Kerimba Archipelago, Portuguese East Africa. <tp:taxon-name><tp:taxon-name-part taxon-name-part-type="class">Holothuroidea</tp:taxon-name-part></tp:taxon-name>.</article-title><source>Proceedings of the Zoological Society, London</source><volume>1910</volume>: <fpage>167</fpage>–<lpage>182</lpage>.</mixed-citation></ref><ref id="B24"><mixed-citation xmlns:xlink="http://www.w3.org/1999/xlink" xlink:type="simple"><person-group><name name-style="western"><surname>Mitsukuri</surname><given-names>K</given-names></name></person-group> (<year>1912</year>) <article-title>Studies on Actinopodous <tp:taxon-name><tp:taxon-name-part taxon-name-part-type="class">Holothurioidea</tp:taxon-name-part></tp:taxon-name>.</article-title><source>Journal of the College of Science, Imperial University of Tokyo</source><volume>39</volume>: <fpage>1</fpage>–<lpage>284</lpage>. [pls 1–8] <ext-link xlink:type="simple" ext-link-type="doi" xlink:href="10.5962/bhl.title.37880">https://doi.org/10.5962/bhl.title.37880</ext-link></mixed-citation></ref><ref id="B6"><mixed-citation xmlns:xlink="http://www.w3.org/1999/xlink" xlink:type="simple"><person-group><name name-style="western"><surname>Clark</surname><given-names>HL</given-names></name></person-group> (<year>1925</year>) <article-title>Echinoderms of Tropical Central Pacific. Echinoderms other than sea-stars.</article-title><source>Bulletin Bernice P Bishop Museum</source><volume>27</volume>: <fpage>89</fpage>–<lpage>112</lpage>.</mixed-citation></ref><ref id="B26"><mixed-citation xmlns:xlink="http://www.w3.org/1999/xlink" xlink:type="simple"><person-group><name name-style="western"><surname>Panning</surname><given-names>A</given-names></name></person-group> (<year>1935</year>) <article-title>Die Gattung <italic><tp:taxon-name><tp:taxon-name-part taxon-name-part-type="genus">Holothuria</tp:taxon-name-part></tp:taxon-name></italic>. (5 Teil, Schluss).</article-title><source>Mitteilungen aus dem Zoologischen Staatsinstitut und Zoologishen Museum in Hamburg</source><volume>46</volume>: <fpage>1</fpage>–<lpage>18</lpage>. [figs 103–121] <ext-link xlink:type="simple" ext-link-type="doi" xlink:href="10.1111/j.1096-3642.2005.00158.x">https://doi.org/10.1111/j.1096-3642.2005.00158.x</ext-link></mixed-citation></ref><ref id="B7"><mixed-citation xmlns:xlink="http://www.w3.org/1999/xlink" xlink:type="simple"><person-group><name name-style="western"><surname>Clark</surname><given-names>HL</given-names></name></person-group> (<year>1946</year>) <source>The Echinoderm Fauna of Australia: Its composition and origin.</source><publisher-name>Carnegie Institute Washington Publication</publisher-name>, <publisher-loc>Washington</publisher-loc>, <size units="page">5567 pp</size>.</mixed-citation></ref><ref id="B36"><mixed-citation xmlns:xlink="http://www.w3.org/1999/xlink" xlink:type="simple"><person-group><name name-style="western"><surname>Sastry</surname><given-names>DRK</given-names></name></person-group> (<year>2005</year>) <article-title><tp:taxon-name><tp:taxon-name-part taxon-name-part-type="phylum">Echinodermata</tp:taxon-name-part></tp:taxon-name> of Andaman and Nicobar Islands, Bay of Bengal. An Annotated List.</article-title><source>, Zoological Survey of India, Occasional paper N</source><volume>23</volume>: <fpage>1</fpage>–<lpage>207</lpage>.</mixed-citation></ref><ref id="B16"><mixed-citation xmlns:xlink="http://www.w3.org/1999/xlink" xlink:type="simple"><person-group><name name-style="western"><surname>Ludwig</surname><given-names>HL</given-names></name></person-group> (<year>1875</year>) <article-title>Beiträge zur Kenntnis der Holothurien.</article-title><source>Arbeiten aus den Zoologische-Zootomischen Institut in Würzburg</source><volume>2</volume>: <fpage>77</fpage>–<lpage>118</lpage>. [pls 6, 7]</mixed-citation></ref><ref id="B37"><mixed-citation xmlns:xlink="http://www.w3.org/1999/xlink" xlink:type="simple"><person-group><name name-style="western"><surname>Sastry</surname><given-names>DRK</given-names></name></person-group> (<year>2007</year>) <article-title><tp:taxon-name><tp:taxon-name-part taxon-name-part-type="phylum">Echinodermata</tp:taxon-name-part></tp:taxon-name> of India. An annotated list. Zoological Survey of India, Occasional paper No.</article-title><volume>271</volume>: <fpage>1</fpage>–<lpage>387</lpage>.</mixed-citation></ref><ref id="B25"><mixed-citation xmlns:xlink="http://www.w3.org/1999/xlink" xlink:type="simple"><person-group><name name-style="western"><surname>Mulochau</surname><given-names>T</given-names></name><name name-style="western"><surname>Conand</surname><given-names>C</given-names></name></person-group> (<year>2008</year>) <article-title>Holothurians and other echinoderms of Glorious Islands (Scattered Islands of the Indian Ocean).</article-title><source>SPC Beche de Mer Information Bulletin</source><volume>28</volume>: <fpage>34</fpage>–<lpage>39</lpage>.</mixed-citation></ref><ref id="B31"><mixed-citation xmlns:xlink="http://www.w3.org/1999/xlink" xlink:type="simple"><person-group><name name-style="western"><surname>Rowe</surname><given-names>FWE</given-names></name></person-group> (<year>1989</year>) <article-title>Nine New Deep-water Species of <tp:taxon-name><tp:taxon-name-part taxon-name-part-type="phylum">Echinodermata</tp:taxon-name-part></tp:taxon-name> from Norfolk Island and Wanganella Bank, northeastern Tasman Sea, with a Checklist of the Echinoderm Fauna.</article-title><source>Proceedings of the Linnean Society of New South Wales</source><volume>11</volume>(<issue>4</issue>): <fpage>257</fpage>–<lpage>291</lpage>. [12 figs]</mixed-citation></ref><ref id="B22"><mixed-citation xmlns:xlink="http://www.w3.org/1999/xlink" xlink:type="simple"><person-group><name name-style="western"><surname>Marsh</surname><given-names>LM</given-names></name><name name-style="western"><surname>Vail</surname><given-names>LL</given-names></name><name name-style="western"><surname>Hoggett</surname><given-names>AK</given-names></name><name name-style="western"><surname>Rowe</surname><given-names>FWE</given-names></name></person-group> (<year>1993</year>) <article-title>Part 6. Echinoderms of Ashmore Reef and Cartier Island.</article-title> In: <person-group><name name-style="western"><surname>Berry</surname><given-names>PF</given-names></name></person-group> (<role>Ed.</role>) <issue-title>Marine faunal surveys of northwestern Australia. Records Western Australian Museum, Supplement No.</issue-title><volume>44</volume>: <fpage>53</fpage>–<lpage>65</lpage>.</mixed-citation></ref><ref id="B20"><mixed-citation xmlns:xlink="http://www.w3.org/1999/xlink" xlink:type="simple"><person-group><name name-style="western"><surname>Marsh</surname><given-names>LM</given-names></name></person-group> (<year>1994</year>) Echinoderms of the Houtman Abrolhos Islands, Western Australia and their relationship to the Leeuwin Currenbt. In: David B, Guille A, Féral JP, Roux M (Eds) Echinoderms through time: Proceedings of the Eighth International Echinoderm Conference, Dijon, France, 6–10 September 1993, Balkema Press, Rotterdam, 55–61.</mixed-citation></ref><ref id="B32"><mixed-citation xmlns:xlink="http://www.w3.org/1999/xlink" xlink:type="simple"><person-group><name name-style="western"><surname>Rowe</surname><given-names>FWE</given-names></name><name name-style="western"><surname>Gates</surname><given-names>J</given-names></name></person-group> (<year>1995</year>) <source><tp:taxon-name><tp:taxon-name-part taxon-name-part-type="phylum">Echinodermata</tp:taxon-name-part></tp:taxon-name>. In: Wells A (Ed.) Zoological Catalogue of Australia, vol 33.</source><publisher-name>CSIRO Australia</publisher-name>, <publisher-loc>Melbourne</publisher-loc>, <size units="page">510 pp</size>.</mixed-citation></ref><ref id="B21"><mixed-citation xmlns:xlink="http://www.w3.org/1999/xlink" xlink:type="simple"><person-group><name name-style="western"><surname>Marsh</surname><given-names>LM</given-names></name></person-group> (<year>2000</year>) <article-title>Echinoderms of Montebello Islands. Records Western Australian Museum.</article-title><source>Supplement</source><volume>59</volume>: <fpage>21</fpage>–<lpage>27</lpage>.</mixed-citation></ref><ref id="B12"><mixed-citation xmlns:xlink="http://www.w3.org/1999/xlink" xlink:type="simple"><person-group><name name-style="western"><surname>Lane</surname><given-names>DJW</given-names></name><name name-style="western"><surname>Marsh</surname><given-names>LM</given-names></name><name name-style="western"><surname>VandenSpiegel</surname><given-names>D</given-names></name><name name-style="western"><surname>Rowe</surname><given-names>FWE</given-names></name></person-group> (<year>2000</year>) <article-title>Echinoderm fauna of the South China Sea: an inventory and analysis of distribution patterns. Raffles Bulletin Zoology. Supplement No.</article-title><volume>8</volume>: <fpage>459</fpage>–<lpage>493</lpage>.</mixed-citation></ref><ref id="B33"><mixed-citation xmlns:xlink="http://www.w3.org/1999/xlink" xlink:type="simple"><person-group><name name-style="western"><surname>Samyn</surname><given-names>Y</given-names></name></person-group> (<year>2003</year>) <article-title>Shallow-water <tp:taxon-name><tp:taxon-name-part taxon-name-part-type="class">Holothuroidea</tp:taxon-name-part></tp:taxon-name> (<tp:taxon-name><tp:taxon-name-part taxon-name-part-type="phylum">Echinodermata</tp:taxon-name-part></tp:taxon-name>) from Kenya and Pemba Island (Tanzania).</article-title><source>Studies Afrotropical Zoology</source><volume>292</volume>: <fpage>1</fpage>–<lpage>158</lpage>.</mixed-citation></ref><ref id="B28"><mixed-citation xmlns:xlink="http://www.w3.org/1999/xlink" xlink:type="simple"><person-group><name name-style="western"><surname>Paulay</surname><given-names>G</given-names></name></person-group> (<year>2003</year>) The <tp:taxon-name><tp:taxon-name-part taxon-name-part-type="class">Asteroidea</tp:taxon-name-part></tp:taxon-name>, <tp:taxon-name><tp:taxon-name-part taxon-name-part-type="class">Echinoidea</tp:taxon-name-part></tp:taxon-name>, and <tp:taxon-name><tp:taxon-name-part taxon-name-part-type="class">Holothuroidea</tp:taxon-name-part></tp:taxon-name> (<tp:taxon-name><tp:taxon-name-part taxon-name-part-type="phylum">Echinodermata</tp:taxon-name-part></tp:taxon-name>) of the Mariana Islands. Micronesica 35/36: 563–583.</mixed-citation></ref><ref id="B39"><mixed-citation xmlns:xlink="http://www.w3.org/1999/xlink" xlink:type="simple"><person-group><name name-style="western"><surname>Thandar</surname><given-names>A</given-names></name></person-group> (<year>2008</year>) <article-title>Additions to the holothuroid fauna of the southern African temperate faunistic provinces, with description of new species.</article-title><source>Zootaxa</source><volume>1697</volume>: <fpage>1</fpage>–<lpage>57</lpage>.</mixed-citation></ref><ref id="B14"><mixed-citation xmlns:xlink="http://www.w3.org/1999/xlink" xlink:type="simple"><person-group><name name-style="western"><surname>Liao</surname><given-names>Y</given-names></name></person-group> (<year>1997</year>) <source>Fauna Sinica. Phylum <tp:taxon-name><tp:taxon-name-part taxon-name-part-type="phylum">Echinodermata</tp:taxon-name-part></tp:taxon-name>: Class <tp:taxon-name><tp:taxon-name-part taxon-name-part-type="class">Holothuroidea</tp:taxon-name-part></tp:taxon-name>.</source><publisher-name>Science Press</publisher-name>, <publisher-loc>Beijing, China</publisher-loc>, <size units="page">334 pp</size>.</mixed-citation></ref><ref id="B23"><mixed-citation xmlns:xlink="http://www.w3.org/1999/xlink" xlink:type="simple"><person-group><name name-style="western"><surname>Massin</surname><given-names>C</given-names></name></person-group> (<year>1999</year>) <article-title>Reef-dwelling <tp:taxon-name><tp:taxon-name-part taxon-name-part-type="class">Holothuroidea</tp:taxon-name-part></tp:taxon-name> (<tp:taxon-name><tp:taxon-name-part taxon-name-part-type="phylum">Echinodermata</tp:taxon-name-part></tp:taxon-name>) of the Spermonde Archipelago (South-West Sulawesi, Indonesia).</article-title><source>Zoologische Verhandelingen</source><volume>329</volume>: <fpage>1</fpage>–<lpage>144</lpage>. [114 figs]</mixed-citation></ref><ref id="B13"><mixed-citation xmlns:xlink="http://www.w3.org/1999/xlink" xlink:type="simple"><person-group><name name-style="western"><surname>Liao</surname><given-names>Y</given-names></name><name name-style="western"><surname>Clark</surname><given-names>AM</given-names></name></person-group> (<year>1995</year>) <source>The echinoderms of southern China.</source><publisher-name>Science Press</publisher-name>, <publisher-loc>Beijing and New York</publisher-loc>, <size units="page">614 pp</size>. [338 figs, 23 pls]</mixed-citation></ref><ref id="B5"><mixed-citation xmlns:xlink="http://www.w3.org/1999/xlink" xlink:type="simple"><person-group><name name-style="western"><surname>Cherbonnier</surname><given-names>G</given-names></name><name name-style="western"><surname>Féral</surname><given-names>JP</given-names></name></person-group> (<year>1984</year>) Les Holothuries de Nouvelle-Calédonie. Deuxième contribution (Deuxième partie: <tp:taxon-name><tp:taxon-name-part taxon-name-part-type="family">Stichopodidae</tp:taxon-name-part></tp:taxon-name>, <tp:taxon-name><tp:taxon-name-part taxon-name-part-type="family">Cucumaridae</tp:taxon-name-part></tp:taxon-name>, <tp:taxon-name><tp:taxon-name-part taxon-name-part-type="family">Phyllophoridae</tp:taxon-name-part></tp:taxon-name> et <tp:taxon-name><tp:taxon-name-part taxon-name-part-type="family">Synaptidae</tp:taxon-name-part></tp:taxon-name>). Bulletin du Muséum national d’Histoire naturelle de Paris, Quatrième série 6, section A 4: 827–851.</mixed-citation></ref><ref id="B4"><mixed-citation xmlns:xlink="http://www.w3.org/1999/xlink" xlink:type="simple"><person-group><name name-style="western"><surname>Cherbonnier</surname><given-names>G</given-names></name></person-group> (<year>1988</year>) <source>Echinodermes: Holothurides. Faune de Madagascar, 70.</source><publisher-name>Editions de l’ORSTOM</publisher-name>, <publisher-loc>Paris</publisher-loc>, <size units="page">292 pp</size>.</mixed-citation></ref><ref id="B3"><mixed-citation xmlns:xlink="http://www.w3.org/1999/xlink" xlink:type="simple"><person-group><name name-style="western"><surname>Cherbonnier</surname><given-names>G</given-names></name></person-group> (<year>1980</year>) Holothuries de Nouvelle-Calédonie.Bulletin Muséum national Histoire naturelle Paris, 4 série 2A 3: 615–667.</mixed-citation></ref><ref id="B27"><mixed-citation xmlns:xlink="http://www.w3.org/1999/xlink" xlink:type="simple"><person-group><name name-style="western"><surname>Panning</surname><given-names>A</given-names></name></person-group> (<year>1951</year>) <article-title>Bemerkungen über die Holothurien Sammlung Rüppell’s.</article-title><source>Senckenbergiana</source><volume>32</volume>: <fpage>171</fpage>–<lpage>182</lpage>.</mixed-citation></ref></ref-list></tp:taxon-treatment>
